# Supplementary material for: Association of SNPs in EGR3 and ARC with Schizophrenia Supports a Biological Pathway for Schizophrenia Risk
Source: PLoS One. 2015 Oct 16;10(10):e0135076. doi: 10.1371/journal.pone.0135076 (PMC4608790; doi:10.1371/journal.pone.0135076)
Supplement: S1 Table — (XLSX) [file pone.0135076.s002.xlsx]

## Sheet: Sheet1
chromosome	sense_start_hg18	chromosome_end_hg18	sense_sequence	antisense_sequence
8	22593799	22594326	GTTGGACAACTTCCACTAAG	AACTACTAAGCCAGGTACAG
8	22594073	22594591	AAAGAAGACTGAGATCCTCC	AATCACTTGATCCGCAATAC
8	22594473	22594934	TTTTCTCAGGCATGAAACTG	ATCTGAGATGTCAAAGACCA
8	22594574	22595158	ATTGCGGATCAAGTGATTTT	AGCGCTTTAAAGGAAATGAA
8	22594906	22595488	AATCATTGGTGGTCTTTGAC	CAAATATGTGTTGTGTCCGA
8	22595235	22595797	TCCATGTTACTCTTCGAACT	TAAGGGACTTTAAGATGCCA
8	22595632	22596141	AGCAATTAACCTTTCTGTGG	TGATCCAGTATCATCTGCAA
8	22595734	22596332	TAGGCCTCTGTTTCCTTATC	CACTGCTTATCTGTGTTCTG
8	22596291	22596638	TAGGGTGGAGAGGATCTATT	CATCTGAATCTCAACTCTGC
8	22596386	22596949	AATTGATGTACTGATCCCCA	CAAGAGCTCTCACACTTTTT
8	22596704	22597263	GGTTATCAAACTGCCTCTTC	AGACTTGTTGTTTGGGATTC
8	22597166	22597700	TCTCTATTCCTCTAGGGAGC	CTGTGATTCCATACAGCTTC
8	22597264	22597830	ATGATTGAGCAGTCTGTTTC	AGATGCCTAGAAGGATGTTT
8	22597675	22598167	AGGAAAGAAGCTGTATGGAA	ACCATTCTTTTGGCTTGAAT
8	22598033	22598619	GTAAATTGGGGAAAGCTTCA	TGTCATTGATCTCCTTTTGC
8	22598325	22598852	CTCTCTTCTCCTCACAAAGA	TGGGAGTAGTGTACTGAAAG
8	22598600	22599190	GCAAAAGGAGATCAATGACA	ATAAGACTGTCCCAGATAGC
8	22598819	22599338	GCAAAGAGTCATCACTTTCA	TGCTGCATGATTAACAAACT
8	22599171	22599717	GCTATCTGGGACAGTCTTAT	TGAAGAAGGAGAATGCAGTA
8	22599408	22599978	ATGCTGACTATGAAGACAGT	CCAGATTGTATAAATGGCCC
8	22599804	22600307	AACCAGAAATACCACCCATA	GTCTTCCCTAGAACATTCCT
8	22599996	22600587	TTATACACCAAGCCCCTAAA	TGTGGTCAGATAACTGGAAA
8	22600395	22600866	TGTTCTCCAAATCCCAAATG	AGGTAAATTCATGGGAGTCA
8	22600752	22601179	AATTGTTCATAAACCGGGAG	CCGGCCTATAAATCTCCTTA
8	22601041	22601581	CAGAGGAAGAACAGCAAAAT	AGCAACAAAAGAAAATGCAC
8	22601325	22601921	GAGCAAATGAAATGTTGGTG	AAGAAGATGAAGTTTGCCAG
8	22601562	22602038	GTGCATTTTCTTTTGTTGCT	TTTTGATTTTTGGTGGTGGA
8	22601902	22602383	CTGGCAAACTTCATCTTCTT	ATGAATGAGGTGTCTCCTTT
8	22602239	22602817	AACCTTCCCTATTACTCCAC	TCACCAACACAACAGATAGA
8	22602524	22603032	TGCATCTATATCCACACACA	GCCCCACTCTAAGAAATCTA
8	22602858	22603328	GGGAAGGAGAAATTGCTATG	GTGTTTACCCCAAACTCTTC
8	22603015	22603567	GATTTCTTAGAGTGGGGCTA	AAACACCTCATTGTTTCCC
8	22603344	22603918	AAGAGTCTTAAACACACACG	CCCAGATCCCCACTTTT
8	22603552	22604128	AAACAATGAGGTGTTTGGG	CTCACATCCGCACTCATA
8	22604007	22604523	CTTCTTCTCCTTTTGCTTGA	GATTCCTGACTACAACCTCT
8	22604375	22604937	GGATCTGCTTGTCTTTGAAT	GAATGTAATGGACATCGGTC
8	22604560	22605130	GATTGGTAATCCTGGGGG	TTTTGCTATATCCAGGTTGC
8	22604918	22605483	GACCGATGTCCATTACATTC	GGAGAGCTCCCTTTGAG
8	22605268	22605823	AGCTACAGGTAGTTTCAGAC	CTTACTCCCTCAGCCTC
8	22605520	22606115	AGGAGCTTTAGGCTCTTG	TAAATGGATGGAGAGATGGG
8	22605807	22606261	GAGGCTGAGGGAGTAAG	ATCAGATGGCTACAGGTAAG
8	22606113	22606630	TTATCTATCCACCCATCCAC	CAAGAGGATTACCCCCTG
8	22606455	22606964	CCTAACGCAGCTTCCA	ATAAATAGGCTGGTGGAGTT
8	22606572	22607166	GAGAGGGGATCTTCTCTTTT	CTCGCATTCTTCTTGTTTCT
8	22606945	22607486	AACTCCACCAGCCTATTTAT	AGCACTCCCTTTCTCTTAAT
8	22607249	22607757	GTGTTTATTTGAGGTTTGCG	CATTCTTTCCTCTTCACCAC
8	22607562	22608073	TATCCCAAGAACTTTTGTGC	CTCCGGGAGGTGAAAG
8	22607797	22608334	GTAAATTCCCTAACGGTTCC	ATCCTCTCTTCTTCCTTGTC
8	22608282	22608845	GAACGTGCATTTCTCGG	TCCTTGTATGGCTCTTCC
8	22608489	22608955	CCCATCTTCTCCAGTTCTTA	CGTTCTTCTTTCCTTTTCCA
8	22608873	22609451	CCCTTCTCCTTCTCGATTT	GAACAGGATAAGGGCTTCTA
8	22609023	22609615	TGGGGGCCTGAAAAATTA	CTCTTCTACTTGGAAGCAAC
8	22609432	22609895	TAGAAGCCCTTATCCTGTTC	GGCAAGTACTCTATGAGGAT
8	143684579	143685173	CTGGACCTCACAGACTTTAT	GGAGAGTTCAGGTTAGTACA
8	143685051	143685473	TTGGCCAAATTCTTTTCAGT	TCTTTCTGAGATGGTGTCTT
8	143685305	143685876	GATGTGATTCTCTAGGAGGG	GTCTCTCTCTGTCACTCAG
8	143685455	143686052	AGACACCATCTCAGAAAGAA	CTTGGTTGTTGATGTTCCAT
8	143685901	143686438	AAAACCAGAATGGAAAGAGG	AGGAAGGAAGGATCTAGGTA
8	143686166	143686593	AAGTCACATAGGACCATAGG	CCTTCTGGATTTCTTGACAC
8	143686419	143687012	TACCTAGATCCTTCCTTCCT	GGGAAAAGAATTGAGTCTGG
8	143686774	143687354	CTGGGACTGAGAGACTTAAA	TGTTGATGCTTTTCCCTTTT
8	143686994	143687500	CAGACTCAATTCTTTTCCCC	CTCTTCCCTTGCATTTCTTT
8	143687389	143687976	AGACAAATGACTGCTTTCAG	CCTTAGCTCTGCTTTTATGG
8	143687596	143688152	TAGTCTCCTCTTGTTTCCTG	CCATCAGTGTTCAATGAGAA
8	143688049	143688631	TGTAGATTTTGGACTGGCT	CTTTGTGGAGACACGATTC
8	143688136	143688734	TCATTGAACACTGATGGGTA	TTTTTGGGGACACTGGATT
8	143688613	143689031	GAATCGTGTCTCCACAAAG	GGGATTACAACTAGGGCTT
8	143688825	143689407	CCTTGTTTCCAAGTTCTTCA	GGAGTGTTCATGTTGTTTCT
8	143689060	143689615	GCCAGTAGGACTTACAGAG	TAAGCCATAACCAATCCTCA
8	143689388	143689906	AGAAACAACATGAACACTCC	TTTCATGAGCCCCAAGG
8	143689657	143690230	GAAGACTTGTCAGAGTGGT	CTGTTCTTTCAGGTCTCAAG
8	143690097	143690595	ACTCCTCTCTGTAGCCC	GCCTGGAGAAGAATCAGA
8	143690208	143690788	AACCTTGAGACCTGAAAGAA	CCGGAGGCTGTTTTCTA
8	143690724	143691155	CATCCCTTTGGCTAACTTG	CTTCCTCATTCTGCTACAAC
8	143690889	143691390	GTGTGCGACTTCTACTCT	CCCACCAGGACTTTTGA
8	143691136	143691711	GTTGTAGCAGAATGAGGAAG	CTGTACCAGACGCTCTAC
8	143691625	143692141	GAAACGCTTGAGCTTGG	CTACGACTACACCGTCAG
8	143691894	143692374	TCATGTGATTCTGGATCTGG	TGGAAGAAGTCCATCAAGG
8	143692124	143692637	CTGACGGTGTAGTCGTAG	CACAGATGGAGCTGGAC
8	143692542	143693057	TCTGCAGGATCACGTTG	GAGGGATTAGTCATCCTGG
8	143692835	143693387	CTCTGCGCTGAGTCC	CTCACATGGAGACTTGCT
8	143693039	143693606	CCAGGATGACTAATCCCTC	AACACAGAAAAGTATTGGGC
8	143693368	143693906	TCAGCAAGTCTCCATGTG	CTTATATGGTGCTTGGCTTC
8	143693587	143694125	GCCCAATACTTTTCTGTGTT	AAGATGTCTTGATTGTCAGC
8	143694029	143694394	CTCAGGTCCTCTGATGTTAC	CTTGAGTGCCTGAATAAGAC
8	143694310	143694832	TCATAGCTCCCACATACAC	CCCAGACAACACCTACAG
8	143694581	143695062	TAATTAAAGGTAAGTGGGCG	CACCACCTATGACCTTGG
