# Supplementary material for: Association of SNPs in EGR3 and ARC with Schizophrenia Supports a Biological Pathway for Schizophrenia Risk
Source: PLoS One. 2015 Oct 16;10(10):e0135076. doi: 10.1371/journal.pone.0135076 (PMC4608790; doi:10.1371/journal.pone.0135076)
Supplement: S2 Table — Bold type indicates SNPs selected for follow-up genetic association analysis. (XLSX) [file pone.0135076.s003.xlsx]

## Sheet: EGR3 EU Table
Chromosome	Genome Posn	RS ID	Reference Sequ	Alternate	MAF CASES	MAF CTRLS	Δ MAF
8	22602506	rs1877670	T	C	0.523858	0.422988	0.10087
8	22600103	rs1996147	A	G	0.250413	0.336056	0.0856431
8	22602997	rs11136094	G	A	0.277533	0.340133	0.0626001
8	22609566	rs1008949	T	C	0.412662	0.458694	0.0460322
8	22595261	rs7817772	A	G	0.330097	0.375493	0.0453956
8	22605642	rs35201266	C	T	0.240142	0.283607	0.0434649
8	22604735	rs3750192	G	T	0.0745931	0.112971	0.0383781
8	22595481	rs57857470	C	T	0.0636418	0.0313274	0.0323144
8	22594371	rs10095121	C	T	0.297539	0.326404	0.0288649
8	22598281		C	T	0.0298051	0.0586667	0.0288615
8	22594824	rs4872007	G	A	0.347659	0.375194	0.0275341
8	22604993		G	A	0.0391278	0.0135639	0.0255639
8	22599027		A	G	0.0036217	0.0277667	0.024145
8	22598735	rs7829805	C	T	0.425977	0.403294	0.0226826
8	22596584	rs62494313	A	C	0.145314	0.122717	0.0225974
8	22598888		C	T	0.0484309	0.0282258	0.0202051
8	22598904	rs60303350	G	C	0.0301339	0.0112481	0.0188858
8	22598899		G	A	0	0.0186757	0.0186757
8	22598906		G	-GA	0.0478234	0.0301478	0.0176756
8	22597232		C	T	0.0210526	0.00399709	0.0170555
8	22596366	rs4358800	C	T	0.287985	0.270952	0.017033
8	22595586	rs12114462	T	C	0.410089	0.393591	0.0164975
8	22608634	rs7009708	G	C	0.403061	0.387861	0.0151993
8	22598886	rs59501223	C	T	0.142277	0.127719	0.0145579
8	22602463		A	T	0.0953398	0.0818663	0.0134735
8	22604861	rs35051431	G	A	0.0120339	0.000340541	0.0116934
8	22606666		G	-G	0.010274	0	0.010274
8	22598884	rs11991689	C	T	0.323749	0.333902	0.0101529
8	22606664		T	-T	0.00970874	0	0.00970874
8	22601583	rs71726099	T	-T	0.165891	0.156351	0.00953996
8	22608757		G	T	0.000172801	0.00937183	0.00919903
8	22606229		C	T	0.00087668	0.010029	0.00915235
8	22600234		A	T	0.0079297	0	0.0079297
8	22608047		C	A	0.000113753	0.00749688	0.00738312
8	22605082	rs35371013	G	A	0.167952	0.174823	0.00687081
8	22598902	rs56029276	C	G	0.147051	0.153481	0.00642976
8	22608235		C	T	0.0105574	0.0044226	0.00613483
8	22598907	rs34484002	A	G	0.344639	0.338592	0.00604674
8	22600298		T	C	0.00753769	0.00199601	0.00554168
8	22601785		C	T	0.0102109	0.00468404	0.00552687
8	22604387		G	A	0.00655872	0.00105541	0.00550331
8	22598784		C	A	0.00322079	0.00806817	0.00484738
8	22608118	rs1533306	T	C	0.00680775	0.00220441	0.00460335
8	22603510		C	T	0.00449219	0	0.00449219
8	22608727		G	C	0.00767544	0.0121242	0.00444871
8	22602512		T	C	0.00430769	0	0.00430769
8	22602412		A	G	0.00358148	0.0077574	0.00417593
8	22602275		C	T	0.000629855	0.00408816	0.00345831
8	22607610		G	A	0.00339186	0	0.00339186
8	22597147		C	T	0.000867553	0.00404494	0.00317739
8	22605212		G	A	0.0249608	0.0218279	0.0031329
8	22601593	rs3833688	T	A	0.014393	0.0170967	0.00270373
8	22594329	rs10104039	T	C	0.379765	0.382288	0.00252259
8	22598597		G	T	0.000294855	0.00267884	0.00238398
8	22598166		T	C	0.00596224	0.00360268	0.00235956
8	22603391		T	A	0.0199349	0.0178596	0.00207529
8	22606134		C	T	0.0501558	0.0483912	0.00176459
8	22597455	rs4602885	G	C	0.328315	0.330046	0.00173081
8	22606138		T	C	0.0162866	0.0178185	0.00153186
8	22603784		G	A	0.00246154	0.000939471	0.00152207
8	22596929		A	-A	0.0223068	0.0207975	0.0015093
8	22602048		A	G	0.00180785	0.000358852	0.001449
8	22597996		C	G	0.0677567	0.0664701	0.00128661
8	22598882		T	C	0.092256	0.0910736	0.00118244
8	22608722		G	A	0.00104431	0.000229463	0.000814845
8	22600508		T	C	0.00354359	0.00416361	0.000620019
8	22603389		A	T	0.0121474	0.0126722	0.000524788
8	22598912		A	G	0.0195673	0.0192611	0.000306187
8	22607544		G	A	0.000559675	0.000582615	2.29394e-05
