# Supplementary material for: Association of SNPs in EGR3 and ARC with Schizophrenia Supports a Biological Pathway for Schizophrenia Risk
Source: PLoS One. 2015 Oct 16;10(10):e0135076. doi: 10.1371/journal.pone.0135076 (PMC4608790; doi:10.1371/journal.pone.0135076)
Supplement: S3 Table — Bold type indicates SNPs selected for follow-up genetic association analysis. (XLSX) [file pone.0135076.s004.xlsx]

## Sheet: EGR3 AA Table
Chromosome	Genome Posn	RS ID	Reference Sequ	Alternate	MAF CASES	MAF CTRLS	Δ MAF
8	22608118	rs1533306	T	C	0.39162	0.215701	0.175918
8	22598906		G	-GA	0.279878	0.129715	0.150164
8	22599716		T	C	0.19292	0.0726527	0.120268
8	22608634	rs7009708	G	C	0.256649	0.363509	0.10686
8	22598735	rs7829805	C	T	0.413156	0.511376	0.0982208
8	22598875	rs10103193	G	T	0.119371	0.0290698	0.0903016
8	22594371	rs10095121	C	T	0.214744	0.29861	0.0838658
8	22602506	rs1877670	T	C	0.189172	0.259065	0.069893
8	22595481	rs57857470	C	T	0.114392	0.0485008	0.0658909
8	22595586	rs12114462	T	C	0.526076	0.466568	0.0595084
8	22596366	rs4358800	C	T	0.127287	0.186642	0.0593554
8	22594824	rs4872007	G	A	0.148616	0.207359	0.0587435
8	22600103	rs1996147	A	G	0.154143	0.212713	0.0585703
8	22594735	rs17088546	C	A	0.0617704	0.00941915	0.0523513
8	22594418	rs17088545	T	C	0.122412	0.0738795	0.0485329
8	22600803		T	C	0.0706476	0.0254561	0.0451916
8	22595880		T	-TA	0.129564	0.0845304	0.0450334
8	22598896		C	-CGCGCGC	0.0818372	0.0394322	0.042405
8	22598904	rs60303350	G	C	0.117388	0.158698	0.0413105
8	22598905		G	-GGA	0.0833913	0.0425287	0.0408626
8	22594292	rs73671252	C	A	0.0970594	0.056826	0.0402334
8	22601583	rs71726099	T	-T	0.150144	0.111247	0.0388968
8	22607642	rs1533307	T	C	0.0710393	0.0336849	0.0373544
8	22598902	rs56029276	C	G	0.172515	0.138935	0.0335799
8	22598886	rs59501223	C	T	0.171249	0.204124	0.0328744
8	22605642	rs35201266	C	T	0.127936	0.160385	0.0324487
8	22595261	rs7817772	A	G	0.20881	0.240602	0.0317921
8	22602997	rs11136094	G	A	0.320502	0.350522	0.0300202
8	22598396		A	G	0.0362333	0.00624442	0.0299889
8	22598569		C	T	0	0.0288623	0.0288623
8	22606633		G	A	0.028055	0	0.028055
8	22603056		T	A	0.0205479	0.0484427	0.0278948
8	22595320	rs73671254	G	A	0.0752196	0.0474727	0.0277469
8	22604993		G	A	0.0265506	0.00041876	0.0261319
8	22600877		C	G	0.0381741	0.0123384	0.0258357
8	22598882		T	C	0.069266	0.0926503	0.0233843
8	22608714		T	A	0	0.0230548	0.0230548
8	22606134		C	T	0.0986066	0.0756672	0.0229393
8	22594329	rs10104039	T	C	0.477731	0.455209	0.0225221
8	22608757		G	T	0.0220535	0	0.0220535
8	22608629		G	C	0	0.0205017	0.0205017
8	22597232		C	G	0.0765665	0.0561825	0.020384
8	22596584	rs62494313	A	C	0.0176988	0.0374031	0.0197043
8	22594689	rs73671253	A	T	0.0475304	0.0286548	0.0188755
8	22608036		C	A	0.000257865	0.0180918	0.0178339
8	22604735	rs3750192	G	T	0.0604354	0.0782394	0.017804
8	22607672		G	A	0.0177305	0	0.0177305
8	22595495	rs73671255	T	C	0.0628165	0.0464073	0.0164092
8	22597085		T	C	0	0.0161712	0.0161712
8	22601593	rs3833688	T	A	0.0128244	0.0285294	0.015705
8	22604081	rs34545192	G	A	0.0264633	0.0109344	0.0155289
8	22600164	rs61357002	C	T	0.147263	0.162613	0.0153503
8	22597715		C	T	0	0.0147548	0.0147548
8	22595089	rs7831582	G	A	0.00196283	0.0160985	0.0141357
8	22597407		C	T	0.000603865	0.0147348	0.0141309
8	22608727		G	C	0	0.0140351	0.0140351
8	22597421		C	T	0.00064433	0.0145914	0.0139471
8	22595975		A	-A	0.00770713	0.0207938	0.0130867
8	22607419		G	A	0.0154264	0.00315063	0.0122757
8	22605082	rs35371013	G	A	0.0796021	0.067342	0.0122601
8	22604063		G	C	0.00625	0.0182048	0.0119548
8	22608227		G	C	0.0117878	0	0.0117878
8	22599523		C	T	0.0222856	0.0338145	0.0115289
8	22597955		G	T	0.0396776	0.0506023	0.0109247
8	22600989		A	G	0.0293636	0.0186782	0.0106854
8	22596189		A	C	0	0.0104603	0.0104603
8	22609566	rs1008949	T	C	0.26802	0.257712	0.0103085
8	22608777		C	T	0.0201759	0.00989392	0.010282
8	22598472		T	C	0.0309917	0.0210336	0.0099581
8	22608776		G	T	0.0189873	0.00911162	0.00987572
8	22605212		G	A	0.0253197	0.0341772	0.00885748
8	22599249		G	A	0.0292349	0.0370243	0.00778934
8	22603528		A	G	0.0093633	0.00173433	0.00762897
8	22597455	rs4602885	G	C	0.300811	0.293693	0.00711869
8	22602463		A	T	0.0130261	0.00670623	0.00631982
8	22602618		G	A	0.0240195	0.0294669	0.00544736
8	22600748		T	C	0.0234375	0.0186133	0.0048242
8	22596203		G	T	0.0120192	0.00825309	0.00376614
8	22597670	rs60437627	A	G	0.018617	0.0151803	0.00343676
8	22595454	rs7845634	C	T	0.0146232	0.0180159	0.00339273
8	22601736		A	G	0.011022	0.0139896	0.00296759
8	22605826		G	A	0.0181505	0.0158898	0.00226064
8	22606138		T	C	0.0293367	0.0314867	0.00215001
8	22598907	rs34484002	A	G	0.444766	0.444293	0.000473069
8	22598884	rs11991689	C	T	0.395547	0.39565	0.000103425
