# Supplementary material for: Association of SNPs in EGR3 and ARC with Schizophrenia Supports a Biological Pathway for Schizophrenia Risk
Source: PLoS One. 2015 Oct 16;10(10):e0135076. doi: 10.1371/journal.pone.0135076 (PMC4608790; doi:10.1371/journal.pone.0135076)
Supplement: S5 Table — Bold type indicates SNPs selected for follow-up genetic association analysis. (XLSX) [file pone.0135076.s006.xlsx]

## Sheet: Arc AA Table
Chromosome	Genome Posn	RS ID	Reference Sequ	Alternate	MAF Cases	MAF Ctrls	Δ MAF
8	143694238		G	+A	0.449089	0.197861	0.251228
8	143694259		A	+AT	0.488738	0.251572	0.237166
8	143685704		G	-GG	0.306991	0.111111	0.19588
8	143685709		G	A	0.397773	0.260669	0.137104
8	143685543		A	-A	0.429511	0.309524	0.119987
8	143685140	rs58105878	T	C	0.557252	0.441234	0.116018
8	143688480	rs35608775	G	T	0.269743	0.158227	0.111516
8	143688516		C	-CA	0.170878	0.0595503	0.111327
8	143693043	rs28427138	A	G	0.459231	0.35353	0.105701
8	143688464		C	-CA	0.273581	0.168605	0.104977
8	143685544		A	G	0.281421	0.383838	0.102418
8	143685502	rs13256489	A	G	0.543382	0.441389	0.101993
8	143685701		G	T	0.0988372	0.2	0.101163
8	143694258		C	T	0.277668	0.177648	0.10002
8	143685098	rs12678540	A	G	0.131205	0.225866	0.0946607
8	143692683	rs28641083	G	C	0.177577	0.268645	0.0910684
8	143692680	rs28403912	A	G	0.179718	0.270529	0.0908109
8	143686281		A	G	0.216787	0.126891	0.0898953
8	143685506		G	A	0.21118	0.300577	0.0893971
8	143688989		C	T	0.221371	0.133059	0.0883121
8	143694349		C	T	0.197001	0.110152	0.0868489
8	143688547	rs60800647	C	G	0.245996	0.162341	0.0836549
8	143692827	rs28420666	C	G	0.229772	0.146334	0.0834378
8	143686378	rs12544749	C	T	0.276835	0.354341	0.0775065
8	143686416	rs11167151	C	T	0.203053	0.276857	0.0738035
8	143688267		C	A	0.25486	0.327203	0.0723426
8	143685565		T	G	0.0446429	0.115385	0.0707418
8	143690413	rs35900184	C	T	0.329928	0.263491	0.0664362
8	143689783		C	T	0.196214	0.259777	0.0635634
8	143694255		C	A	0.158931	0.0987179	0.060213
8	143688636	rs60275617	A	G	0.127237	0.184985	0.0577476
8	143688643		C	G	0.198871	0.146205	0.0526667
8	143686253		G	A	0.0786861	0.0261502	0.0525359
8	143690357	rs57981748	A	T	0.172678	0.224838	0.0521594
8	143688250		A	G	0.165131	0.115114	0.0500174
8	143686242		G	A	0.080744	0.0308962	0.0498479
8	143688371		C	A	0.414371	0.464108	0.0497378
8	143691324		C	T	0.0955984	0.0471524	0.0484459
8	143694253		C	T	0.0902448	0.0418463	0.0483986
8	143694251		G	-G	0.106985	0.0593952	0.0475894
8	143688722		C	-CA	0.1087	0.0621716	0.046528
8	143686003		C	T	0.103954	0.0578466	0.046107
8	143686409	rs12547713	T	C	0.149369	0.195402	0.0460329
8	143690634		G	A	0.0962733	0.0505085	0.0457647
8	143688423		C	A	0.386993	0.432157	0.045164
8	143685898	rs10103454	C	A	0.160767	0.205891	0.0451237
8	143694240		C	+T	0.102877	0.0580709	0.0448064
8	143692146	rs2234911	G	A	0.443918	0.486444	0.0425263
8	143688079	rs11167152	G	C	0.0969501	0.139203	0.0422534
8	143686365		C	G	0.119817	0.159739	0.039922
8	143691186	rs10097505	G	A	0.44642	0.486042	0.0396214
8	143688224		A	G	0.0932654	0.0541631	0.0391023
8	143694206		G	C	0.110641	0.0716049	0.0390363
8	143685628		T	-T	0.204456	0.166667	0.037789
8	143688670		C	-CA	0.098306	0.0608365	0.0374695
8	143688447	rs62513321	C	T	0.0846829	0.122044	0.037361
8	143689397	rs13260813	A	C	0.150017	0.11402	0.0359969
8	143688475		C	A	0.230054	0.195051	0.0350029
8	143690835		G	T	0.0447038	0.0102264	0.0344774
8	143688810		G	A	0.100411	0.0660594	0.0343514
8	143685612		A	G	0.163736	0.12963	0.0341063
8	143688532		G	T	0.0725205	0.0393835	0.033137
8	143690114		C	T	0.0331253	0	0.0331253
8	143688499		C	T	0.106824	0.0764652	0.0303589
8	143686437	rs13273921	T	C	0.184405	0.214327	0.0299213
8	143694249		C	T	0.0584319	0.0287668	0.0296651
8	143691993		G	A	0.10399	0.0761133	0.0278763
8	143693236	rs28489307	C	G	0.469677	0.497538	0.0278603
8	143688753		C	G	0.0313475	0.00356516	0.0277824
8	143688523		C	T	0.104547	0.0771431	0.027404
8	143689757		G	A	0.0331633	0.00603103	0.0271322
8	143686364		T	C	0.163533	0.190351	0.0268186
8	143693834	rs28625055	G	A	0.406203	0.432366	0.0261623
8	143687846		C	G	0.20062	0.226509	0.0258891
8	143688552		G	A	0.0481747	0.0223074	0.0258673
8	143693851		C	T	0.138611	0.112959	0.0256522
8	143690993		C	T	0.0550792	0.0295291	0.0255501
8	143688620		G	+CA	0.0365443	0.0115473	0.0249969
8	143688742		T	G	0.0479089	0.0230544	0.0248544
8	143685724		G	A	0.0674589	0.0454729	0.021986
8	143688428	rs7460662	G	T	0.182923	0.161276	0.0216467
8	143685634		G	-GT	0.186784	0.208333	0.021549
8	143685723		G	A	0.152675	0.131653	0.0210221
8	143686392	rs12544751	C	T	0.378192	0.399014	0.0208224
8	143694449		C	+C	0.296806	0.276337	0.020469
8	143685541		G	A	0.103306	0.0833333	0.0199725
8	143688406		G	A	0.0423751	0.0620016	0.0196265
8	143693082	rs28734952	A	G	0.48176	0.501176	0.0194158
8	143688089		T	C	0.0199468	0.000585138	0.0193617
8	143690551		G	A	0.0197483	0.00105045	0.0186979
8	143687812	rs73377706	T	A	0	0.0184615	0.0184615
8	143688733		A	C	0.0323535	0.0146041	0.0177495
8	143688774		C	-CA	0.0510631	0.0337612	0.0173018
8	143692098		G	A	0.000322581	0.0173745	0.0170519
8	143688654		A	G	0.0785356	0.0619895	0.0165461
8	143688458		G	A	0.0410256	0.0569106	0.0158849
8	143687523	rs35079126	C	A	0	0.0148005	0.0148005
8	143688781		C	T	0.0859337	0.0711363	0.0147974
8	143691314		G	A	0.0019628	0.0160745	0.0141117
8	143689328	rs36044474	G	C	0.504526	0.490443	0.0140831
8	143693290		T	-T	0.0142349	0.0279786	0.0137437
8	143694428	rs28600329	C	A	0.424921	0.411187	0.0137334
8	143688634		G	T	0.0361827	0.0226289	0.0135538
8	143694486	rs28451207	A	C	0.476925	0.463759	0.0131664
8	143694450		C	T	0.0129482	0	0.0129482
8	143688510		G	A	0.040079	0.0529799	0.0129009
8	143688235		G	C	0.0345978	0.0222673	0.0123305
8	143686449		T	A	0.0581375	0.045834	0.0123035
8	143688391		G	C	0.0605288	0.0493773	0.0111515
8	143688729		C	T	0.0204295	0.00932333	0.0111061
8	143688214		C	A	0.0381995	0.0276782	0.0105213
8	143688395	rs7002963	C	T	0.317645	0.307209	0.0104355
8	143689148		C	T	0.0381505	0.0278808	0.0102697
8	143690012		G	A	0.0162443	0.00677507	0.00946925
8	143688339	rs11991795	C	G	0.0565051	0.0473176	0.00918743
8	143688649		C	G	0.081647	0.0724894	0.00915759
8	143688576		T	C	0.0506117	0.0420345	0.00857726
8	143691777	rs28686812	G	C	0.413357	0.42147	0.00811292
8	143688443		G	C	0.0945759	0.102586	0.00801032
8	143690386		G	C	0.341962	0.349493	0.00753104
8	143685728		G	A	0.094274	0.0872216	0.00705235
8	143685005	rs12680428	G	A	0.241633	0.234687	0.00694581
8	143689700	rs73716460	G	A	0.0676457	0.0607461	0.00689958
8	143689089	rs13252981	A	C	0.121351	0.127303	0.00595171
8	143688220		G	T	0.0227403	0.0173006	0.00543969
8	143688354		G	A	0.0294382	0.034832	0.00539382
8	143688840	rs7465272	T	A	0.0848217	0.0794304	0.00539125
8	143691769		T	G	0.0297463	0.0347632	0.00501691
8	143688635		C	T	0.00838812	0.013357	0.0049689
8	143689251		C	A	0.0179211	0.0129573	0.00496383
8	143687835	rs10110456	G	A	0.162491	0.166813	0.0043213
8	143686652		G	A	0.019425	0.01582	0.00360491
8	143686424	rs12544773	C	G	0.081777	0.0785107	0.00326625
8	143688432		G	A	0.0251098	0.0282665	0.00315673
8	143685296	rs12680931	G	C	0.182003	0.185035	0.00303214
8	143685714		G	A	0.180187	0.177391	0.00279554
8	143693336		A	G	0.0177112	0.0149165	0.0027947
8	143688681		T	C	0.0298674	0.032603	0.00273559
8	143693751	rs28660666	G	A	0.00401977	0.00135961	0.00266017
8	143688675		C	T	0.0454164	0.0427748	0.0026416
8	143688272		G	T	0.0396417	0.0371625	0.00247919
8	143686421	rs71513661	T	C	0.0794676	0.0818176	0.00235002
8	143684975		C	T	0.018524	0.0204263	0.00190229
8	143692774	rs72614036	C	T	0.091491	0.0933381	0.00184716
8	143685719		G	A	0.143977	0.142319	0.00165782
8	143688527		C	A	0.0632782	0.0619574	0.00132084
8	143688209		C	T	0.0691742	0.0681949	0.000979296
8	143688412		C	-CA	0.0167089	0.016	0.000708886
8	143694526		G	C	0.0203013	0.0196071	0.000694212
8	143688376	rs11996207	T	G	0.0446304	0.0441081	0.000522329
8	143688550		C	T	0.0170985	0.0169082	0.000190323
