# Supplementary material for: Association of SNPs in EGR3 and ARC with Schizophrenia Supports a Biological Pathway for Schizophrenia Risk
Source: PLoS One. 2015 Oct 16;10(10):e0135076. doi: 10.1371/journal.pone.0135076 (PMC4608790; doi:10.1371/journal.pone.0135076)
Supplement: S6 Table — These results suggest that rs1877670 and rs35900184 SNPs are significantly heterogeneous according to this test. Significant p-values are indicated in bold red text. (XLSX) [file pone.0135076.s007.xlsx]

## Sheet: Sheet1
CHR	SNP	BP	A1	MAF	A2	CHISQ	P	OR	SE	L95	U95	CHISQ_BD	P_BD
8	rs1996147	22544158	G	0.3111	A	1.381	0.2398	0.8604	0.128	0.6695	1.106	0.075	0.7842
8	rs1877670	22546561	C	0.4304	T	5.06	0.02449	1.332	0.1287	1.035	1.714	2.528	0.1118
8	rs35900184	143693411	T	0.2409	C	8.055	0.004538	1.286	0.08847	1.081	1.529	2.662	0.2642
