# Supplementary material for: Association of SNPs in EGR3 and ARC with Schizophrenia Supports a Biological Pathway for Schizophrenia Risk
Source: PLoS One. 2015 Oct 16;10(10):e0135076. doi: 10.1371/journal.pone.0135076 (PMC4608790; doi:10.1371/journal.pone.0135076)
Supplement: S7 Table — Meta-analyses were conducted under both a fixed- and random-effect model. Based on the Breslow-Day results in S6 Table, the fixed-effect model is not the most appropriate test for these data. The random-effect model results are presented in the column headed “P(R)”. Significant p-value is indicated in bold red text. (XLSX) [file pone.0135076.s008.xlsx]

## Sheet: Sheet1
CHR	BP	SNP	A1	A2	N	P	P(R)	OR	OR(R)	Q	I
8	22544158	rs1996147	G	A	4	0.07	0.07	0.8338	0.8338	0.5322	0
8	22546561	rs1877670	C	T	4	0.01215	0.3393	1.2846	1.1696	0.0892	53.94
8	143693411	rs35900184	T	C	5	0.000191	0.000191	1.341	1.341	0.4218	0
